# Supplementary material for: Repurposing an endogenous degradation domain for antibody-mediated disposal of cell-surface proteins
Source: EMBO Rep. 2024 Jan 29;25(3):8. doi: 10.1038/s44319-024-00063-3 (PMC10933360; doi:10.1038/s44319-024-00063-3)
Supplement: Supplementary file 1 — Source Data Fig. 1 [file 44319_2024_63_MOESM1_ESM.zip]

Archive with 21 entries (16 files):
- SD Figure 1/
- SD Figure 1/.DS_Store
- __MACOSX/SD Figure 1/._.DS_Store
- SD Figure 1/1F/
- SD Figure 1/1E/
- SD Figure 1/1D/
- SD Figure 1/1C/
- SD Figure 1/1F/1F.xlsx
- __MACOSX/SD Figure 1/1F/._1F.xlsx
- SD Figure 1/1E/.DS_Store
- __MACOSX/SD Figure 1/1E/._.DS_Store
- SD Figure 1/1E/1E.tiff
- __MACOSX/SD Figure 1/1E/._1E.tiff
- SD Figure 1/1D/.DS_Store
- __MACOSX/SD Figure 1/1D/._.DS_Store
- SD Figure 1/1D/1D.xlsx
- __MACOSX/SD Figure 1/1D/._1D.xlsx
- SD Figure 1/1C/.DS_Store
- __MACOSX/SD Figure 1/1C/._.DS_Store
- SD Figure 1/1C/1C_blots.tiff
- __MACOSX/SD Figure 1/1C/._1C_blots.tiff
