# Supplementary material for: Repurposing an endogenous degradation domain for antibody-mediated disposal of cell-surface proteins
Source: EMBO Rep. 2024 Jan 29;25(3):8. doi: 10.1038/s44319-024-00063-3 (PMC10933360; doi:10.1038/s44319-024-00063-3)
Supplement: Supplementary file 1 — Source Data Fig. 1 [file 44319_2024_63_MOESM1_ESM.zip › SD Figure 1/1F/1F.xlsx]

## Sheet: Sheet1
Experiment 1
Technical replicates	Fraction of mean untreated	log(2) fold change
Untreated 1	0.971392	-0.0418739
Untreated 2	1.02861	0.0406927
OKT9FabHa 1	0.872487	-0.196795
OKT9FabHa 2	0.90903	-0.1376
OKT9FabPCTD 1	0.244431	-2.0325
OKT9FabPCTD 2	0.262734	-1.92832
Experiment 2
Technical replicates	Fraction of mean untreated	log(2) fold change
Untreated 1	0.897258	-0.156406
Untreated 2	1.10274	0.141096
OKT9FabHa 1	0.972096	-0.0408292
OKT9FabHa 2	0.974937	-0.0366192
OKT9FabPCTD 1	0.322914	-1.63078
OKT9FabPCTD 2	0.306679	-1.7052
Experiment 3
Technical replicates	Fraction of mean untreated	log(2) fold change
Untreated 1	1.11511	0.157183
Untreated 2	0.884893	-0.176426
OKT9FabHa 1	0.823274	-0.280555
OKT9FabHa 2	0.910352	-0.135503
OKT9FabPCTD 1	0.385599	-1.37483
OKT9FabPCTD 2	0.352933	-1.50253
