# Supplementary material for: Repurposing an endogenous degradation domain for antibody-mediated disposal of cell-surface proteins
Source: EMBO Rep. 2024 Jan 29;25(3):8. doi: 10.1038/s44319-024-00063-3 (PMC10933360; doi:10.1038/s44319-024-00063-3)
Supplement: Supplementary file 1 — Source Data Fig. 1 [file 44319_2024_63_MOESM1_ESM.zip › SD Figure 1/1D/1D.xlsx]

## Sheet: Sheet1
Experiment 1
Technical replicates	Fraction of mean untreated	log2-fold change
PCTD-⍺GFP 1	0.244545	-2.03183
PCTD-⍺GFP 2	0.178373	-2.48703
⍺GFP 1	0.945335	-0.0811032
⍺GFP 2	0.886106	-0.174449
untreated 1	1.04605	0.0649463
untreated 2	0.953954	-0.0680084
Experiment 2
Technical replicates	Fraction of mean untreated	log2-fold change
untreated 1	1.31093	0.390594
untreated 2	0.891252	-0.166095
untreated 3	0.797816	-0.325872
PCTD-⍺GFP 1	0.188236	-2.40938
PCTD-⍺GFP 2	0.212716	-2.233
PCTD-⍺GFP 3	0.188178	-2.40983
Experiment 3
Technical replicates	Fraction of mean untreated	log2-fold change
PCTD-⍺GFP 1	0.179376	-2.47894
PCTD-⍺GFP 2	0.313803	-1.67207
PCTD-⍺GFP 3	0.291	-1.78091
⍺GFP 1	1.14091	0.190184
⍺GFP 2	0.902013	-0.148781
⍺GFP 3	1.02003	0.028615
untreated 1	1.16549	0.220942
untreated 2	0.834505	-0.261007
Experiment 4
Technical replicates	Fraction of mean untreated	log2-fold change
PCTD-⍺GFP	0.296967	-1.75163
⍺GFP	1.06421	0.0897884
untreated	1	0
