# Supplementary material for: Repurposing an endogenous degradation domain for antibody-mediated disposal of cell-surface proteins
Source: EMBO Rep. 2024 Jan 29;25(3):8. doi: 10.1038/s44319-024-00063-3 (PMC10933360; doi:10.1038/s44319-024-00063-3)
Supplement: Supplementary file 2 — Source Data Fig. 2 [file 44319_2024_63_MOESM2_ESM.zip]

Archive with 18 entries (14 files):
- SD Figure 2/
- SD Figure 2/.DS_Store
- __MACOSX/SD Figure 2/._.DS_Store
- SD Figure 2/2A/
- SD Figure 2/2C/
- __MACOSX/SD Figure 2/._2C
- SD Figure 2/2B/
- SD Figure 2/2A/.DS_Store
- __MACOSX/SD Figure 2/2A/._.DS_Store
- SD Figure 2/2A/2A.tiff
- SD Figure 2/2C/.DS_Store
- __MACOSX/SD Figure 2/2C/._.DS_Store
- SD Figure 2/2C/2C.tiff
- __MACOSX/SD Figure 2/2C/._2C.tiff
- SD Figure 2/2B/.DS_Store
- __MACOSX/SD Figure 2/2B/._.DS_Store
- SD Figure 2/2B/2B.xlsx
- __MACOSX/SD Figure 2/2B/._2B.xlsx
