# Supplementary material for: Repurposing an endogenous degradation domain for antibody-mediated disposal of cell-surface proteins
Source: EMBO Rep. 2024 Jan 29;25(3):8. doi: 10.1038/s44319-024-00063-3 (PMC10933360; doi:10.1038/s44319-024-00063-3)
Supplement: Supplementary file 2 — Source Data Fig. 2 [file 44319_2024_63_MOESM2_ESM.zip › SD Figure 2/2B/2B.xlsx]

## Sheet: Sheet1
	Fraction of TfR remaining
time/hr	Experimental Replicates
0	1	1	1
2	0.598836	0.48213	0.761797
4	0.328949	0.535404	0.590356
8	0.284138	0.315876	0.394109
14	0.137015	0.239123	0.148906
24	0.16314	0.151014	0.209496
