# Supplementary material for: Repurposing an endogenous degradation domain for antibody-mediated disposal of cell-surface proteins
Source: EMBO Rep. 2024 Jan 29;25(3):8. doi: 10.1038/s44319-024-00063-3 (PMC10933360; doi:10.1038/s44319-024-00063-3)
Supplement: Supplementary file 3 — Source Data Fig. 3 [file 44319_2024_63_MOESM3_ESM.zip]

Archive with 8 entries (6 files):
- SD Figure 3/
- SD Figure 3/3D/
- SD Figure 3/.DS_Store
- __MACOSX/SD Figure 3/._.DS_Store
- SD Figure 3/3D/.DS_Store
- __MACOSX/SD Figure 3/3D/._.DS_Store
- SD Figure 3/3D/3D.xlsx
- __MACOSX/SD Figure 3/3D/._3D.xlsx
