# Supplementary material for: Repurposing an endogenous degradation domain for antibody-mediated disposal of cell-surface proteins
Source: EMBO Rep. 2024 Jan 29;25(3):8. doi: 10.1038/s44319-024-00063-3 (PMC10933360; doi:10.1038/s44319-024-00063-3)
Supplement: Supplementary file 3 — Source Data Fig. 3 [file 44319_2024_63_MOESM3_ESM.zip › SD Figure 3/3D/3D.xlsx]

## Sheet: Sheet1
Cell line:	NPxY
Treatment (replicates)	Experiment	Log(2) fold change
PCTD-aBC2	1	-0.50696
PCTD-aBC2	1	-0.566226
aBC2	1	0.0295549
aBC2	1	-0.0142139
Untreated	1	-0.0173916
Untreated	1	0.0171844
PCTD-aBC2	2	-0.577578
PCTD-aBC2	2	-0.645444
Untreated	2	0.00422459
Untreated	2	-0.00423699
PCTD-aBC2	3	-0.508295
PCTD-aBC2	3	-0.478238
Untreated	3	-0.0201591
Untreated	3	0.0198813
PCTD-aBC2	4	-0.559427
aBC2	4	-0.0353939
Untreated	4	0
PCTD-aBC2	5	-0.723236
PCTD-aBC2	5	-0.846618
PCTD-aBC2	5	-0.697193
aBC2	5	0.0418353
aBC2	5	0.00740931
aBC2	5	-0.00212395
Untreated	5	0.0058248
Untreated	5	0.00740931
Untreated	5	-0.0133263
Cell line:	ΔMOTIF
Treatment (replicates)	Experiment	Log(2) fold change
PCTD-aBC2	1	-0.0505339
PCTD-aBC2	1	-0.01491
aBC2	1	-0.0123059
aBC2	1	0.0134802
Untreated	1	-0.0253739
Untreated	1	0.0249353
PCTD-aBC2	2	0.0232987
PCTD-aBC2	2	0.0232987
PCTD-aBC2	2	0.00720898
aBC2	2	0.0756709
aBC2	2	0.0960987
aBC2	2	0.0833653
Untreated	2	-0.0227631
Untreated	2	-0.000903661
Untreated	2	0.0232987
PCTD-aBC2	3	-0.101621
PCTD-aBC2	3	-0.132685
PCTD-aBC2	3	-0.136178
aBC2	3	0.0520885
aBC2	3	0.0397577
aBC2	3	0.00370805
Untreated	3	0.0382089
Untreated	3	0.00370805
Untreated	3	-0.0430687
Cell line:	TGN
Treatment (replicates)	Experiment	Log(2) fold change
PCTD-aBC2	1	-0.0746869
aBC2	1	-0.00217437
Untreated	1	0
PCTD-aBC2	2	-0.0806185
PCTD-aBC2	2	-0.126771
PCTD-aBC2	2	-0.109015
aBC2	2	-0.0317089
aBC2	2	-0.0171466
aBC2	2	-0.0338012
Untreated	2	0.00136296
Untreated	2	0.00544414
Untreated	2	-0.00683419
PCTD-aBC2	3	-0.203058
PCTD-aBC2	3	-0.207077
PCTD-aBC2	3	-0.241695
aBC2	3	0.0519278
aBC2	3	-0.00991146
aBC2	3	-0.0508544
Untreated	3	0.0333121
Untreated	3	-0.0257945
Untreated	3	-0.00815743
