# Supplementary material for: Repurposing an endogenous degradation domain for antibody-mediated disposal of cell-surface proteins
Source: EMBO Rep. 2024 Jan 29;25(3):8. doi: 10.1038/s44319-024-00063-3 (PMC10933360; doi:10.1038/s44319-024-00063-3)
Supplement: Supplementary file 4 — Source Data Fig. 5 [file 44319_2024_63_MOESM4_ESM.zip]

Archive with 31 entries (27 files):
- SD Figure 5/
- SD Figure 5/.DS_Store
- __MACOSX/SD Figure 5/._.DS_Store
- SD Figure 5/5C/
- __MACOSX/SD Figure 5/._5C
- SD Figure 5/5D/
- __MACOSX/SD Figure 5/._5D
- SD Figure 5/5B/
- __MACOSX/SD Figure 5/._5B
- SD Figure 5/5C/Numerical data_replicate_3.xlsx
- __MACOSX/SD Figure 5/5C/._Numerical data_replicate_3.xlsx
- SD Figure 5/5C/Numerical data_replicate_2.xlsx
- __MACOSX/SD Figure 5/5C/._Numerical data_replicate_2.xlsx
- SD Figure 5/5C/.DS_Store
- __MACOSX/SD Figure 5/5C/._.DS_Store
- SD Figure 5/5C/Numerical data.xlsx
- __MACOSX/SD Figure 5/5C/._Numerical data.xlsx
- SD Figure 5/5C/Numerical data_replicate.xlsx
- __MACOSX/SD Figure 5/5C/._Numerical data_replicate.xlsx
- SD Figure 5/5D/Numerical data_replicate_2.xlsx
- __MACOSX/SD Figure 5/5D/._Numerical data_replicate_2.xlsx
- SD Figure 5/5D/.DS_Store
- __MACOSX/SD Figure 5/5D/._.DS_Store
- SD Figure 5/5D/Numerical data.xlsx
- __MACOSX/SD Figure 5/5D/._Numerical data.xlsx
- SD Figure 5/5D/Numerical data_replicate.xlsx
- __MACOSX/SD Figure 5/5D/._Numerical data_replicate.xlsx
- SD Figure 5/5B/Numerical data.xlsx
- __MACOSX/SD Figure 5/5B/._Numerical data.xlsx
- SD Figure 5/5B/Numerical data_replicate.xlsx
- __MACOSX/SD Figure 5/5B/._Numerical data_replicate.xlsx
