# Supplementary material for: Repurposing an endogenous degradation domain for antibody-mediated disposal of cell-surface proteins
Source: EMBO Rep. 2024 Jan 29;25(3):8. doi: 10.1038/s44319-024-00063-3 (PMC10933360; doi:10.1038/s44319-024-00063-3)
Supplement: Supplementary file 4 — Source Data Fig. 5 [file 44319_2024_63_MOESM4_ESM.zip › SD Figure 5/5C/Numerical data_replicate_2.xlsx]

## Sheet: Sheet1
	Uninfected	Untreated	Vun100bv	PCTD-Vun100bv	PMA
	0	3	12	25	37
	0	5	15	16	30
	0	8	10	18	49
	0	7	22	28	47
	0	2	17	30	36
	0	4	15	19	51
	0	4	11	20	45
	0	9	11	21	32
