# Supplementary material for: Repurposing an endogenous degradation domain for antibody-mediated disposal of cell-surface proteins
Source: EMBO Rep. 2024 Jan 29;25(3):8. doi: 10.1038/s44319-024-00063-3 (PMC10933360; doi:10.1038/s44319-024-00063-3)
Supplement: Supplementary file 4 — Source Data Fig. 5 [file 44319_2024_63_MOESM4_ESM.zip › SD Figure 5/5C/Numerical data.xlsx]

## Sheet: Sheet1
	Uninfected	Untreated	Vun100bv	PCTD-Vun100bv	PMA
	0	12	25	51	97
	0	7	31	32	84
	0	15	28	34	72
	0	18	19	40	110
	0	8	22	28	105
	0	10	28	39	88
	0	22	22	56	93
	0	19	19	37	98
