# Supplementary material for: Repurposing an endogenous degradation domain for antibody-mediated disposal of cell-surface proteins
Source: EMBO Rep. 2024 Jan 29;25(3):8. doi: 10.1038/s44319-024-00063-3 (PMC10933360; doi:10.1038/s44319-024-00063-3)
Supplement: Supplementary file 4 — Source Data Fig. 5 [file 44319_2024_63_MOESM4_ESM.zip › SD Figure 5/5C/Numerical data_replicate.xlsx]

## Sheet: Sheet1
	Uninfected	Untreated	Vun100bv	PCTD-Vun100bv	PMA
	0	2	7	12	78
	0	2	12	15	90
	0	6	16	19	105
	0	3	17	28	67
	0	3	8	12	84
	0	1	9	23	72
	0	0	14	20	83
	0	1	7	8	80
