# Supplementary material for: Repurposing an endogenous degradation domain for antibody-mediated disposal of cell-surface proteins
Source: EMBO Rep. 2024 Jan 29;25(3):8. doi: 10.1038/s44319-024-00063-3 (PMC10933360; doi:10.1038/s44319-024-00063-3)
Supplement: Supplementary file 4 — Source Data Fig. 5 [file 44319_2024_63_MOESM4_ESM.zip › SD Figure 5/5D/Numerical data_replicate_2.xlsx]

## Sheet: Sheet1
	Uninfected	Untreated	Vun100bv	PCTD-Vun100bv	PMA
	0	0	1	2	7
	0	1	1	2	8
	0	0	2	0	4
	0	0	0	0	6
	0	0	0	1	10
	0	2	0	0	12
	0	0	1	1	14
	0	1	0	0	9
