# Supplementary material for: Repurposing an endogenous degradation domain for antibody-mediated disposal of cell-surface proteins
Source: EMBO Rep. 2024 Jan 29;25(3):8. doi: 10.1038/s44319-024-00063-3 (PMC10933360; doi:10.1038/s44319-024-00063-3)
Supplement: Supplementary file 4 — Source Data Fig. 5 [file 44319_2024_63_MOESM4_ESM.zip › SD Figure 5/5B/Numerical data.xlsx]

## Sheet: Sheet1
			Untreated	PCTD-Vun100bv
			1.1211	0.517268
			1.63221	0.10375
			0.376212	0.923496
			0.685062	0.244636
			0.999561	0.493094
			0.780567	0.618581
			1.35712	0.663051
			0.708248	0.598101
			0.372657	0.839341
			1.47191	1.12971
			0.840073	1.00677
			0.952295	0.448891
			1.70298	0.501597
