# Supplementary material for: Repurposing an endogenous degradation domain for antibody-mediated disposal of cell-surface proteins
Source: EMBO Rep. 2024 Jan 29;25(3):8. doi: 10.1038/s44319-024-00063-3 (PMC10933360; doi:10.1038/s44319-024-00063-3)
Supplement: Supplementary file 4 — Source Data Fig. 5 [file 44319_2024_63_MOESM4_ESM.zip › SD Figure 5/5B/Numerical data_replicate.xlsx]

## Sheet: Sheet1
		Untreated	PCTD-Vun100bv
		0.807305	0.939895
		0.979834	0.582304
		0.864098	0.688767
		0.88164	1.14464
		0.910734	0.445067
		1.15964	0.56883
		1.17318	0.533078
		1.26407	0.704638
		1.12742	0.508754
		1.04341	0.448529
